# Supplementary material for: Spatial Transcriptomics of Immune Cell Distribution in Non-Small Cell Lung Cancer Identifies Tertiary Lymphoid Structures and Its Density and Area Fraction Were Associated with Neoadjuvant Therapy Response
Source: Cancers (Basel). 2026 Jul 2;18(13):2141. doi: 10.3390/cancers18132141 (PMC13359995; doi:10.3390/cancers18132141)
Supplement: Supplementary file 1 [file cancers-18-02141-s001.zip]

Archive with 2 entries (2 files):
- Supplementary Figure1~4_QC_and_Supplementary_results.pdf
- Table_S1.Summary Table of Patient Characteristics.xlsx
