# Supplementary material for: Spatial Transcriptomics of Immune Cell Distribution in Non-Small Cell Lung Cancer Identifies Tertiary Lymphoid Structures and Its Density and Area Fraction Were Associated with Neoadjuvant Therapy Response
Source: Cancers (Basel). 2026 Jul 2;18(13):2141. doi: 10.3390/cancers18132141 (PMC13359995; doi:10.3390/cancers18132141)
Supplement: Supplementary file 1 [file cancers-18-02141-s001.zip › Table_S1.Summary Table of Patient Characteristics.xlsx]

## Sheet: Sheet1
Case	Gender	Age	Cancer type	residual viable tumor (%)	Efficacy assessment	Clinical stages
1	male	67	LUSC	0.4	NR	c-T2bN2M0 IIIA
2	male	76	LUAD	0.1	R	N/A
3	male	59	LUSC	0	R	cT4N2MO，IIIB
4	male	59	LUSC	0	R	N/A
5	male	69	LUAD	0.3	NR	N/A
6	male	59	LUAD	0.7	NR	N/A
7	male	66	LUSC	0.8	NR	N/A
8	male	64	ASC	0.4	NR	N/A
9	male	54	LUSC	0	R	N/A
10*	male	66	LUAD	0	R	N/A
11	male	55	LUSC	0.1	R	N/A
12	male	62	LUSC	N/A	NR	N/A
13	male	67	LUSC	0.02	R	N/A
14	male	52	LUSC	0	R	N/A
15	male	72	LUSC	0	R	N/A
16	male	58	LUSC	0.3	NR	N/A
17	male	70	LUAD	0.4	NR	N/A
18	male	61	LUSC	0	R	N/A
19	male	70	LUSC	N/A	NR	N/A
20	male	60	LUSC	0	R	N/A
21	male	67	LUAD	0.2	NR	cT3NOMO IIB
22	male	49	LUSC	N/A	NR	cT4N1MO IIIA
23	male	57	LUAD	0.2	NR	cT3N1MO IIIA
24	male	56	LUSC	0	R	N/A
25	male	73	LUSC	0.7	NR	N/A
26	male	64	LUSC	0	R	cT3N1MO IIIA
27	male	64	LUAD	0.1	R	N/A
28	male	66	LUSC	0	R	cT4N2M1a IVA
29	male	65	LUAD	0.6	NR	N/A
30	male	66	LUAD	0.1	R	N/A
31	male	72	LCC	0.7	NR	cT2aN1MO IIB
32	male	62	LUSC	0.8	NR	N/A
33	male	68	LUSC	0.85	NR	N/A
34	male	73	LUSC	1	NR	cT2aN1M0 IIB
35	female	50	LUSC	0.7	NR	cT2aN1M0 IIB
36	male	64	LUSC	0.9	NR	cT2aN2M0 IIIA
37	male	63	LUAD	0.85	NR	T3N2M0 IIIB
38	male	66	LUSC	0	R	c-T2N2M0 IIIA
39	male	51	LUSC	0.6	NR	c-T2bN2M0 IIIA
40	male	66	LUSC	0.05	R	N/A
41	male	68	LUAD	0.1	R	N/A
42	male	72	LUSC	0	R	cT3N2MO IIIB
43	female	37	LUAD	0.05	R	N/A
44*	male	72	LUSC	0	R	N/A
45	male	66	LUSC	<10%	R	N/A
46	male	62	LUAD	0.1	R	N/A
47	female	73	LUAD	0.1	R	N/A
48	male	64	LUAD	N/A	NR	N/A
49	male	66	LUSC	0	R	N/A
50	male	60	LUSC	<10%	R	N/A
51	male	56	LUSC	0.8	NR	cT3NOMO IIB
52	male	46	LUAD	0	R	cT2bN2MO
53	male	70	LUSC	0	R	cT3N2MO IIIB
54	male	61	LUSC	0.2	NR	cT3N1MO IIIA
55	male	72	LUAD	N/A	NR	N/A
56	male	67	LUSC	0	R	N/A
57	male	69	LUAD	0.1	R	N/A
58	male	66	LUSC	0.5	NR	N/A
59	female	58	LUAD	0.9	NR	N/A
60	male	69	LUAD	0.4	NR	N/A
61	male	70	LUSC	0.1	R	N/A
62	male	67	LUAD	0.1	R	N/A
63	female	44	LUAD	0.6	NR	N/A
64	male	76	LUSC	0.5	NR	N/A
65	male	66	LUSC	0	R	N/A
66	female	68	ASC	0.7	NR	N/A
R:	Responder
NR:	non-responder
N/A:	Not Assessed
*:	Samples for spatial transcriptome sequencing
